# Supplementary material for: Effect of different cleaning procedures on water use and bacterial levels in weaner pig pens
Source: PLoS One. 2020 Nov 17;15(11):e0242495. doi: 10.1371/journal.pone.0242495 (PMC7671538; doi:10.1371/journal.pone.0242495)
Supplement: S1 Dataset — (XLSX) [file pone.0242495.s001.xlsx]

## Sheet: Water
Date	Replicate	Room	Treatment	Pen	Pigs	Time	Powerwash	Water	Waterpig	Waterspace	Wateryear
43573	1	A	Wash	39	12	21	240	240	20	20.16	120.96
43573	1	A	Wash	37	12	17	260	260	21.7	21.84	131.04
43573	1	A	Wash	32	5	14	130	130	26	10.92	65.52
43573	1	B	Presoak	49	10	12	120	151.1	15.1	12.6945	76.167
43573	1	B	Presoak	41	11	13	150	181.1	16.5	15.2145	91.287
43573	1	B	Presoak	42	10	14	140	171.1	17.1	14.3745	86.247
43573	1	C	Detergent	59	.	12	.	.	.	.	.
43573	1	C	Detergent	51	.	12	.	.	.	.	.
43573	1	C	Detergent	57	.	14	.	.	.	.	.
43636	2	B	Wash	40	12	18	230	230	19.2	19.32	115.92
43636	2	B	Wash	47	10	14	170	170	17	14.28	85.68
43636	2	B	Wash	48	9	13	.	.	.	.	.
43636	2	C	Presoak	50	9	12	140	169.1	18.8	14.2044	85.2264
43636	2	C	Presoak	56	15	16	270	299.1	19.9	25.1244	150.746
43636	2	C	Presoak	58	8	12	.	.	.	.	.
43636	2	A	Detergent	30	11	12	.	.	.	.	.
43636	2	A	Detergent	31	10	9	.	.	.	.	.
43636	2	A	Detergent	32	11	14	.	.	.	.	.
43692	3	C	Wash	52	11	14	150	150	13.6	12.6	75.6
43692	3	C	Wash	53	9	17	170	170	18.9	14.28	85.68
43692	3	C	Wash	55	13	17	420	420	32.3	35.28	211.68
43692	3	A	Presoak	33	11	12	360	387.6	35.2	32.5584	195.35
43692	3	A	Presoak	34	13	13	210	237.6	18.3	19.9584	119.75
43692	3	A	Presoak	35	12	17	280	307.6	25.6	25.8384	155.03
43692	3	B	Detergent	43	12	9	270	294.9	24.6	24.7716	148.63
43692	3	B	Detergent	44	12	10	280	304.9	25.4	25.6116	153.67
43692	3	B	Detergent	46	12	10	120	144.9	12.1	12.1716	73.0296
43816	4	A	Wash	31	13	12	75	75	5.8	6.3	37.8
43816	4	A	Wash	33	12	14	110	110	9.2	9.24	55.44
43816	4	A	Wash	35	13	16	109	109	8.4	9.156	54.936
43816	4	A	Wash	37	12	13	143	143	11.9	12.012	72.072
43816	4	A	Wash	39	13	13	100	100	7.7	8.4	50.4
43816	4	B	Presoak	40	12	11	108	158	13.2	13.2552	79.5312
43816	4	B	Presoak	41	13	11	92	142	10.9	11.9112	71.4672
43816	4	B	Presoak	44	12	11	77	127	10.6	10.6512	63.9072
43816	4	B	Presoak	47	13	12	103	153	11.8	12.8352	77.0112
43816	4	B	Presoak	49	12	11	101	151	12.6	12.6672	76.0032
43816	4	C	Detergent	51	12	10	109	167	13.9	14.0448	84.2688
43816	4	C	Detergent	52	12	11	80	138	11.5	11.6088	69.6528
43816	4	C	Detergent	55	12	10	40	98	8.2	8.2488	49.4928
43816	4	C	Detergent	56	12	10	101	159	13.3	13.3728	80.2368
43816	4	C	Detergent	59	12	12	121	179	14.9	15.0528	90.3168
