# Supplementary material for: Effect of different cleaning procedures on water use and bacterial levels in weaner pig pens
Source: PLoS One. 2020 Nov 17;15(11):e0242495. doi: 10.1371/journal.pone.0242495 (PMC7671538; doi:10.1371/journal.pone.0242495)
Supplement: S2 Dataset — (XLSX) [file pone.0242495.s002.xlsx]

## Sheet: Microbio
Date	Rep	Room	Treatment	Treat	Pen	Pigs	Timing	Location	Location2	Sampleno	Duplicate	Entero	Staph	TBC
2019-04-17	1	A	Wash	1	1	5	Prewash	Floor1	Floor	1	1	1.35	2.05	5.33
2019-04-17	1	A	Wash	1	1	5	Prewash	Floor1	Floor	1	2	1.52	2.05	5.26
2019-04-17	1	A	Wash	1	1	5	Prewash	Floor2	Floor	2	1	0	2.89	5.34
2019-04-17	1	A	Wash	1	1	5	Prewash	Floor2	Floor	2	2	0.52	2.82	5.34
2019-04-17	1	A	Wash	1	1	5	Prewash	Wall	Wall	1	1	0	2.52	5.06
2019-04-17	1	A	Wash	1	1	5	Prewash	Wall	Wall	1	2	0	2.74	5.14
2019-04-17	1	A	Wash	1	1	5	Prewash	Feeder	Feeder	1	1	5.4	4.79	7.91
2019-04-17	1	A	Wash	1	1	5	Prewash	Feeder	Feeder	1	2	5.47	4.49	7.88
2019-04-24	1	A	Wash	1	1	5	Postwash	Floor1	Floor	1	1	1.05	0.35	3.72
2019-04-24	1	A	Wash	1	1	5	Postwash	Floor1	Floor	1	2	0.89	0.3	3.65
2019-04-24	1	A	Wash	1	1	5	Postwash	Floor2	Floor	2	1	0	2.51	4.88
2019-04-24	1	A	Wash	1	1	5	Postwash	Floor2	Floor	2	2	0	2.68	4.87
2019-04-24	1	A	Wash	1	1	5	Postwash	Wall	Wall	1	1	0	0	2.91
2019-04-24	1	A	Wash	1	1	5	Postwash	Wall	Wall	1	2	0	0.05	2.72
2019-04-24	1	A	Wash	1	1	5	Postwash	Feeder	Feeder	1	1	0	2.25	5.08
2019-04-24	1	A	Wash	1	1	5	Postwash	Feeder	Feeder	1	2	0	2.23	4.97
2019-04-17	1	B	Presoak	2	1	11	Prewash	Floor1	Floor	1	1	0	3.94	5.94
2019-04-17	1	B	Presoak	2	1	11	Prewash	Floor1	Floor	1	2	0.046	3.64	5.94
2019-04-17	1	B	Presoak	2	1	11	Prewash	Floor2	Floor	2	1	1.51	3.32	5.67
2019-04-17	1	B	Presoak	2	1	11	Prewash	Floor2	Floor	2	2	1.55	3.67	5.82
2019-04-17	1	B	Presoak	2	1	11	Prewash	Wall	Wall	1	1	0	3.22	5.66
2019-04-17	1	B	Presoak	2	1	11	Prewash	Wall	Wall	1	2	0.046	3.05	5.83
2019-04-17	1	B	Presoak	2	1	11	Prewash	Feeder	Feeder	1	1	2.88	4.04	7.12
2019-04-17	1	B	Presoak	2	1	11	Prewash	Feeder	Feeder	1	2	3.14	4.18	7.18
2019-04-24	1	B	Presoak	2	1	11	Postwash	Floor1	Floor	1	1	0.046	1.3	4.22
2019-04-24	1	B	Presoak	2	1	11	Postwash	Floor1	Floor	1	2	0	1.33	4.15
2019-04-24	1	B	Presoak	2	1	11	Postwash	Floor2	Floor	2	1	0.65	1.99	4.27
2019-04-24	1	B	Presoak	2	1	11	Postwash	Floor2	Floor	2	2	1	1.93	4.24
2019-04-24	1	B	Presoak	2	1	11	Postwash	Wall	Wall	1	1	1.41	0.25	3.9
2019-04-24	1	B	Presoak	2	1	11	Postwash	Wall	Wall	1	2	1.05	0.39	3.77
2019-04-24	1	B	Presoak	2	1	11	Postwash	Feeder	Feeder	1	1	3.48	3.45	3.59
2019-04-24	1	B	Presoak	2	1	11	Postwash	Feeder	Feeder	1	2	3.36	3.13	.
2019-04-17	1	C	Detergent	3	1	.	Prewash	Floor1	Floor	1	1	0.35	3.83	6.28
2019-04-17	1	C	Detergent	3	1	.	Prewash	Floor1	Floor	1	2	0.046	3.74	6.23
2019-04-17	1	C	Detergent	3	1	.	Prewash	Floor2	Floor	2	1	1.71	3.71	6.09
2019-04-17	1	C	Detergent	3	1	.	Prewash	Floor2	Floor	2	2	1.82	3.78	6.15
2019-04-17	1	C	Detergent	3	1	.	Prewash	Wall	Wall	1	1	1.52	3.39	6.03
2019-04-17	1	C	Detergent	3	1	.	Prewash	Wall	Wall	1	2	1.74	3.44	5.98
2019-04-17	1	C	Detergent	3	1	.	Prewash	Feeder	Feeder	1	1	3.61	4.45	6.95
2019-04-17	1	C	Detergent	3	1	.	Prewash	Feeder	Feeder	1	2	3.65	4.26	6.85
2019-04-24	1	C	Detergent	3	1	.	Postwash	Floor1	Floor	1	1	0.046	1.26	3.88
2019-04-24	1	C	Detergent	3	1	.	Postwash	Floor1	Floor	1	2	0	1.27	3.8
2019-04-24	1	C	Detergent	3	1	.	Postwash	Floor2	Floor	2	1	0.35	1.46	4.33
2019-04-24	1	C	Detergent	3	1	.	Postwash	Floor2	Floor	2	2	0.35	1.54	4.33
2019-04-24	1	C	Detergent	3	1	.	Postwash	Wall	Wall	1	1	0	0	1.37
2019-04-24	1	C	Detergent	3	1	.	Postwash	Wall	Wall	1	2	0	0	1.55
2019-04-24	1	C	Detergent	3	1	.	Postwash	Feeder	Feeder	1	1	4.23	4.47	3.43
2019-04-24	1	C	Detergent	3	1	.	Postwash	Feeder	Feeder	1	2	4.21	4.32	3.32
2019-04-18	1	A	Wash	1	2	12	Prewash	Floor1	Floor	1	1	0	2.35	5.23
2019-04-18	1	A	Wash	1	2	12	Prewash	Floor1	Floor	1	2	0	2.65	5.28
2019-04-18	1	A	Wash	1	2	12	Prewash	Floor2	Floor	2	1	0.52	3	5.65
2019-04-18	1	A	Wash	1	2	12	Prewash	Floor2	Floor	2	2	0.52	2.82	5.52
2019-04-18	1	A	Wash	1	2	12	Prewash	Wall	Wall	1	1	0	2.52	4.99
2019-04-18	1	A	Wash	1	2	12	Prewash	Wall	Wall	1	2	0.046	0	5
2019-04-18	1	A	Wash	1	2	12	Prewash	Feeder	Feeder	1	1	4.15	6.76	8.61
2019-04-18	1	A	Wash	1	2	12	Prewash	Feeder	Feeder	1	2	3.71	6.84	8.67
2019-04-25	1	A	Wash	1	2	12	Postwash	Floor1	Floor	1	1	0	0.25	2.59
2019-04-25	1	A	Wash	1	2	12	Postwash	Floor1	Floor	1	2	0	0.25	2.66
2019-04-25	1	A	Wash	1	2	12	Postwash	Floor2	Floor	2	1	0	0.35	3.24
2019-04-25	1	A	Wash	1	2	12	Postwash	Floor2	Floor	2	2	0.046	0.35	3.3
2019-04-25	1	A	Wash	1	2	12	Postwash	Wall	Wall	1	1	0	0	1.19
2019-04-25	1	A	Wash	1	2	12	Postwash	Wall	Wall	1	2	0	0	1.28
2019-04-25	1	A	Wash	1	2	12	Postwash	Feeder	Feeder	1	1	5.25	3.11	3.7
2019-04-25	1	A	Wash	1	2	12	Postwash	Feeder	Feeder	1	2	4.88	3.33	3.5
2019-04-18	1	B	Presoak	2	2	10	Prewash	Floor1	Floor	1	1	0	3.94	6.07
2019-04-18	1	B	Presoak	2	2	10	Prewash	Floor1	Floor	1	2	0	3.95	6.11
2019-04-18	1	B	Presoak	2	2	10	Prewash	Floor2	Floor	2	1	0	3.73	6.18
2019-04-18	1	B	Presoak	2	2	10	Prewash	Floor2	Floor	2	2	0	3.84	6.1
2019-04-18	1	B	Presoak	2	2	10	Prewash	Wall	Wall	1	1	0	3.44	5.88
2019-04-18	1	B	Presoak	2	2	10	Prewash	Wall	Wall	1	2	0.35	3.39	5.78
2019-04-18	1	B	Presoak	2	2	10	Prewash	Feeder	Feeder	1	1	4.63	6.04	8.55
2019-04-18	1	B	Presoak	2	2	10	Prewash	Feeder	Feeder	1	2	4.45	6.12	8.55
2019-04-25	1	B	Presoak	2	2	10	Postwash	Floor1	Floor	1	1	0	1.355	3.81
2019-04-25	1	B	Presoak	2	2	10	Postwash	Floor1	Floor	1	2	0	1.349	3.89
2019-04-25	1	B	Presoak	2	2	10	Postwash	Floor2	Floor	2	1	0	1.386	4.08
2019-04-25	1	B	Presoak	2	2	10	Postwash	Floor2	Floor	2	2	0	1.474	4.08
2019-04-25	1	B	Presoak	2	2	10	Postwash	Wall	Wall	1	1	0	0	2.59
2019-04-25	1	B	Presoak	2	2	10	Postwash	Wall	Wall	1	2	0	0	2.64
2019-04-25	1	B	Presoak	2	2	10	Postwash	Feeder	Feeder	1	1	3.81	4.143	5.62
2019-04-25	1	B	Presoak	2	2	10	Postwash	Feeder	Feeder	1	2	3.89	4.241	5.55
2019-04-18	1	C	Detergent	3	2	.	Prewash	Floor1	Floor	1	1	1.51	3.79	6.15
2019-04-18	1	C	Detergent	3	2	.	Prewash	Floor1	Floor	1	2	1.63	3.81	6.22
2019-04-18	1	C	Detergent	3	2	.	Prewash	Floor2	Floor	2	1	1.69	4.11	6.42
2019-04-18	1	C	Detergent	3	2	.	Prewash	Floor2	Floor	2	2	1.63	4.09	6.46
2019-04-18	1	C	Detergent	3	2	.	Prewash	Wall	Wall	1	1	0	3.7	5.84
2019-04-18	1	C	Detergent	3	2	.	Prewash	Wall	Wall	1	2	0	3.82	6
2019-04-18	1	C	Detergent	3	2	.	Prewash	Feeder	Feeder	1	1	4.38	5.59	8.4
2019-04-18	1	C	Detergent	3	2	.	Prewash	Feeder	Feeder	1	2	4.42	5.81	8.32
2019-04-25	1	C	Detergent	3	2	.	Postwash	Floor1	Floor	1	1	0	0.72	3.23
2019-04-25	1	C	Detergent	3	2	.	Postwash	Floor1	Floor	1	2	0	0.49	3.3
2019-04-25	1	C	Detergent	3	2	.	Postwash	Floor2	Floor	2	1	1.97	1.22	3.93
2019-04-25	1	C	Detergent	3	2	.	Postwash	Floor2	Floor	2	2	1.9	1.26	3.93
2019-04-25	1	C	Detergent	3	2	.	Postwash	Wall	Wall	1	1	0	0	4.26
2019-04-25	1	C	Detergent	3	2	.	Postwash	Wall	Wall	1	2	0	0	4.3
2019-04-25	1	C	Detergent	3	2	.	Postwash	Feeder	Feeder	1	1	4.25	4.59	4.74
2019-04-25	1	C	Detergent	3	2	.	Postwash	Feeder	Feeder	1	2	4.29	4.55	4.47
2019-04-19	1	A	Wash	1	3	12	Prewash	Floor1	Floor	1	1	0	2.89	5.59
2019-04-19	1	A	Wash	1	3	12	Prewash	Floor1	Floor	1	2	0	3.12	5.74
2019-04-19	1	A	Wash	1	3	12	Prewash	Floor2	Floor	2	1	0.046	2.82	5.43
2019-04-19	1	A	Wash	1	3	12	Prewash	Floor2	Floor	2	2	0.35	2.65	5.38
2019-04-19	1	A	Wash	1	3	12	Prewash	Wall	Wall	1	1	0	2.52	4.87
2019-04-19	1	A	Wash	1	3	12	Prewash	Wall	Wall	1	2	0	2.65	4.85
2019-04-19	1	A	Wash	1	3	12	Prewash	Feeder	Feeder	1	1	3.18	4.38	7.93
2019-04-19	1	A	Wash	1	3	12	Prewash	Feeder	Feeder	1	2	3.12	4.65	8.03
2019-04-26	1	A	Wash	1	3	12	Postwash	Floor1	Floor	1	1	0	0	4.56
2019-04-26	1	A	Wash	1	3	12	Postwash	Floor1	Floor	1	2	0	0	4.53
2019-04-26	1	A	Wash	1	3	12	Postwash	Floor2	Floor	2	1	0	0	2.75
2019-04-26	1	A	Wash	1	3	12	Postwash	Floor2	Floor	2	2	0	0	2.72
2019-04-26	1	A	Wash	1	3	12	Postwash	Wall	Wall	1	1	0	0	3
2019-04-26	1	A	Wash	1	3	12	Postwash	Wall	Wall	1	2	0	0	2.19
2019-04-26	1	A	Wash	1	3	12	Postwash	Feeder	Feeder	1	1	2.92	2.47	5.69
2019-04-26	1	A	Wash	1	3	12	Postwash	Feeder	Feeder	1	2	3.06	2.44	5.72
2019-04-19	1	B	Presoak	2	3	10	Prewash	Floor1	Floor	1	1	2.74	3.49	5.79
2019-04-19	1	B	Presoak	2	3	10	Prewash	Floor1	Floor	1	2	2.7	3.28	5.87
2019-04-19	1	B	Presoak	2	3	10	Prewash	Floor2	Floor	2	1	0	3.43	7.36
2019-04-19	1	B	Presoak	2	3	10	Prewash	Floor2	Floor	2	2	0	3.35	7.33
2019-04-19	1	B	Presoak	2	3	10	Prewash	Wall	Wall	1	1	1.37	3.35	5.79
2019-04-19	1	B	Presoak	2	3	10	Prewash	Wall	Wall	1	2	1.46	3.51	5.68
2019-04-19	1	B	Presoak	2	3	10	Prewash	Feeder	Feeder	1	1	4.08	4.56	6.73
2019-04-19	1	B	Presoak	2	3	10	Prewash	Feeder	Feeder	1	2	4.07	4.58	6.83
2019-04-26	1	B	Presoak	2	3	10	Postwash	Floor1	Floor	1	1	0	0.64	3.61
2019-04-26	1	B	Presoak	2	3	10	Postwash	Floor1	Floor	1	2	0	0.59	3.68
2019-04-26	1	B	Presoak	2	3	10	Postwash	Floor2	Floor	2	1	0	0.72	3.67
2019-04-26	1	B	Presoak	2	3	10	Postwash	Floor2	Floor	2	2	0	0.72	3.59
2019-04-26	1	B	Presoak	2	3	10	Postwash	Wall	Wall	1	1	0	0	1.41
2019-04-26	1	B	Presoak	2	3	10	Postwash	Wall	Wall	1	2	0	0	1.22
2019-04-26	1	B	Presoak	2	3	10	Postwash	Feeder	Feeder	1	1	3.32	1.94	5.31
2019-04-26	1	B	Presoak	2	3	10	Postwash	Feeder	Feeder	1	2	3.3	2.25	5.29
2019-04-19	1	C	Detergent	3	3	.	Prewash	Floor1	Floor	1	1	0.046	3.54	5.97
2019-04-19	1	C	Detergent	3	3	.	Prewash	Floor1	Floor	1	2	0	3.59	5.99
2019-04-19	1	C	Detergent	3	3	.	Prewash	Floor2	Floor	2	1	0	3.58	5.9
2019-04-19	1	C	Detergent	3	3	.	Prewash	Floor2	Floor	2	2	0.35	3.6	5.89
2019-04-19	1	C	Detergent	3	3	.	Prewash	Wall	Wall	1	1	0.95	3.56	5.88
2019-04-19	1	C	Detergent	3	3	.	Prewash	Wall	Wall	1	2	1.32	3.52	5.95
2019-04-19	1	C	Detergent	3	3	.	Prewash	Feeder	Feeder	1	1	4.2	5.83	8.6
2019-04-19	1	C	Detergent	3	3	.	Prewash	Feeder	Feeder	1	2	4.12	5.76	8.65
2019-04-26	1	C	Detergent	3	3	.	Postwash	Floor1	Floor	1	1	0	0.22	3.1
2019-04-26	1	C	Detergent	3	3	.	Postwash	Floor1	Floor	1	2	0	0.05	3.12
2019-04-26	1	C	Detergent	3	3	.	Postwash	Floor2	Floor	2	1	0	0.48	3.32
2019-04-26	1	C	Detergent	3	3	.	Postwash	Floor2	Floor	2	2	0	0.54	3.26
2019-04-26	1	C	Detergent	3	3	.	Postwash	Wall	Wall	1	1	0	0	2.44
2019-04-26	1	C	Detergent	3	3	.	Postwash	Wall	Wall	1	2	0	0	2.33
2019-04-26	1	C	Detergent	3	3	.	Postwash	Feeder	Feeder	1	1	1.48	2.43	5.62
2019-04-26	1	C	Detergent	3	3	.	Postwash	Feeder	Feeder	1	2	1.38	2.2	5.63
2019-06-18	2	A	Detergent	3	1	11	Prewash	Floor1	Floor	1	1	0	4.05	6.27
2019-06-18	2	A	Detergent	3	1	11	Prewash	Floor1	Floor	1	2	0.05	3.86	6.3
2019-06-18	2	A	Detergent	3	1	11	Prewash	Floor2	Floor	2	1	1.98	3.76	6.34
2019-06-18	2	A	Detergent	3	1	11	Prewash	Floor2	Floor	2	2	1.92	3.76	6.29
2019-06-18	2	A	Detergent	3	1	11	Prewash	Wall	Wall	1	1	0	2.87	5.49
2019-06-18	2	A	Detergent	3	1	11	Prewash	Wall	Wall	1	2	0	2.81	5.44
2019-06-18	2	A	Detergent	3	1	11	Prewash	Feeder	Feeder	1	1	3.6	3.88	6.84
2019-06-18	2	A	Detergent	3	1	11	Prewash	Feeder	Feeder	1	2	3.66	3.88	6.82
2019-06-25	2	A	Detergent	3	1	11	Postwash	Floor1	Floor	1	1	0	1.8	4.32
2019-06-25	2	A	Detergent	3	1	11	Postwash	Floor1	Floor	1	2	0	1.71	4.3
2019-06-25	2	A	Detergent	3	1	11	Postwash	Floor2	Floor	2	1	1.25	1.15	4.15
2019-06-25	2	A	Detergent	3	1	11	Postwash	Floor2	Floor	2	2	1.09	1.12	4.17
2019-06-25	2	A	Detergent	3	1	11	Postwash	Wall	Wall	1	1	0	0	2.43
2019-06-25	2	A	Detergent	3	1	11	Postwash	Wall	Wall	1	2	0	0	2.43
2019-06-25	2	A	Detergent	3	1	11	Postwash	Feeder	Feeder	1	1	2.96	2.27	5.17
2019-06-25	2	A	Detergent	3	1	11	Postwash	Feeder	Feeder	1	2	2.91	2.19	5.13
2019-06-18	2	B	Wash	1	1	12	Prewash	Floor1	Floor	1	1	0.95	3.05	5.66
2019-06-18	2	B	Wash	1	1	12	Prewash	Floor1	Floor	1	2	0.74	3.04	5.61
2019-06-18	2	B	Wash	1	1	12	Prewash	Floor2	Floor	2	1	0.82	3.08	5.79
2019-06-18	2	B	Wash	1	1	12	Prewash	Floor2	Floor	2	2	0.65	3.22	5.84
2019-06-18	2	B	Wash	1	1	12	Prewash	Wall	Wall	1	1	1.66	3.58	6.13
2019-06-18	2	B	Wash	1	1	12	Prewash	Wall	Wall	1	2	1.44	3.52	6.13
2019-06-18	2	B	Wash	1	1	12	Prewash	Feeder	Feeder	1	1	4.36	4.38	7.38
2019-06-18	2	B	Wash	1	1	12	Prewash	Feeder	Feeder	1	2	4.51	4.41	7.37
2019-06-25	2	B	Wash	1	1	12	Postwash	Floor1	Floor	1	1	0.52	1.81	4.51
2019-06-25	2	B	Wash	1	1	12	Postwash	Floor1	Floor	1	2	0.05	1.79	4.47
2019-06-25	2	B	Wash	1	1	12	Postwash	Floor2	Floor	2	1	1.05	1.85	4.46
2019-06-25	2	B	Wash	1	1	12	Postwash	Floor2	Floor	2	2	0	1.79	4.44
2019-06-25	2	B	Wash	1	1	12	Postwash	Wall	Wall	1	1	0	0	3.13
2019-06-25	2	B	Wash	1	1	12	Postwash	Wall	Wall	1	2	0	0	3.16
2019-06-25	2	B	Wash	1	1	12	Postwash	Feeder	Feeder	1	1	4.12	3.38	5.88
2019-06-25	2	B	Wash	1	1	12	Postwash	Feeder	Feeder	1	2	4.2	3.33	5.87
2019-06-18	2	C	Presoak	2	1	9	Prewash	Floor1	Floor	1	1	1.35	3.44	6
2019-06-18	2	C	Presoak	2	1	9	Prewash	Floor1	Floor	1	2	1.12	3.51	5.93
2019-06-18	2	C	Presoak	2	1	9	Prewash	Floor2	Floor	2	1	0.52	3.32	5.84
2019-06-18	2	C	Presoak	2	1	9	Prewash	Floor2	Floor	2	2	0	3.44	5.84
2019-06-18	2	C	Presoak	2	1	9	Prewash	Wall	Wall	1	1	0.65	3.66	6.06
2019-06-18	2	C	Presoak	2	1	9	Prewash	Wall	Wall	1	2	0.65	3.66	6.06
2019-06-18	2	C	Presoak	2	1	9	Prewash	Feeder	Feeder	1	1	4.6	4.99	7.82
2019-06-18	2	C	Presoak	2	1	9	Prewash	Feeder	Feeder	1	2	4.65	4.9	7.79
2019-06-25	2	C	Presoak	2	1	9	Postwash	Floor1	Floor	1	1	2.028	2.53	4.91
2019-06-25	2	C	Presoak	2	1	9	Postwash	Floor1	Floor	1	2	1.802	2.41	4.97
2019-06-25	2	C	Presoak	2	1	9	Postwash	Floor2	Floor	2	1	2.461	1.73	2.6
2019-06-25	2	C	Presoak	2	1	9	Postwash	Floor2	Floor	2	2	2.444	2.1	2.37
2019-06-25	2	C	Presoak	2	1	9	Postwash	Wall	Wall	1	1	0	0.37	2.9
2019-06-25	2	C	Presoak	2	1	9	Postwash	Wall	Wall	1	2	0	0.48	2.87
2019-06-25	2	C	Presoak	2	1	9	Postwash	Feeder	Feeder	1	1	4.875	4.43	4.46
2019-06-25	2	C	Presoak	2	1	9	Postwash	Feeder	Feeder	1	2	4.785	4.32	4.36
2019-06-19	2	A	Detergent	3	2	10	Prewash	Floor1	Floor	1	1	0	3.12	6.14
2019-06-19	2	A	Detergent	3	2	10	Prewash	Floor1	Floor	1	2	0	3.12	6.08
2019-06-19	2	A	Detergent	3	2	10	Prewash	Floor2	Floor	2	1	0.046	3.09	5.88
2019-06-19	2	A	Detergent	3	2	10	Prewash	Floor2	Floor	2	2	0	3.01	5.88
2019-06-19	2	A	Detergent	3	2	10	Prewash	Wall	Wall	1	1	0.046	2.84	5.41
2019-06-19	2	A	Detergent	3	2	10	Prewash	Wall	Wall	1	2	0.046	2.64	5.47
2019-06-19	2	A	Detergent	3	2	10	Prewash	Feeder	Feeder	1	1	4.23	5.56	8.27
2019-06-19	2	A	Detergent	3	2	10	Prewash	Feeder	Feeder	1	2	4.505	5.71	8.2
2019-06-26	2	A	Detergent	3	2	10	Postwash	Floor1	Floor	1	1	1.41	1.125	3.96
2019-06-26	2	A	Detergent	3	2	10	Postwash	Floor1	Floor	1	2	1.25	1.046	4.03
2019-06-26	2	A	Detergent	3	2	10	Postwash	Floor2	Floor	2	1	2.34	0.98	4.31
2019-06-26	2	A	Detergent	3	2	10	Postwash	Floor2	Floor	2	2	2.44	1.054	4.54
2019-06-26	2	A	Detergent	3	2	10	Postwash	Wall	Wall	1	1	0	0	2.5
2019-06-26	2	A	Detergent	3	2	10	Postwash	Wall	Wall	1	2	0	0	2.5
2019-06-26	2	A	Detergent	3	2	10	Postwash	Feeder	Feeder	1	1	2.99	3.462	5.94
2019-06-26	2	A	Detergent	3	2	10	Postwash	Feeder	Feeder	1	2	2.93	3.681	5.94
2019-06-19	2	B	Wash	1	2	10	Prewash	Floor1	Floor	1	1	0.046	3.17	5.44
2019-06-19	2	B	Wash	1	2	10	Prewash	Floor1	Floor	1	2	0.046	3.12	5.43
2019-06-19	2	B	Wash	1	2	10	Prewash	Floor2	Floor	2	1	0.89	3.34	5.7
2019-06-19	2	B	Wash	1	2	10	Prewash	Floor2	Floor	2	2	1.19	3.48	5.74
2019-06-19	2	B	Wash	1	2	10	Prewash	Wall	Wall	1	1	2.22	3.3	5.56
2019-06-19	2	B	Wash	1	2	10	Prewash	Wall	Wall	1	2	2.21	3.15	5.51
2019-06-19	2	B	Wash	1	2	10	Prewash	Feeder	Feeder	1	1	4.84	5.08	8.11
2019-06-19	2	B	Wash	1	2	10	Prewash	Feeder	Feeder	1	2	4.66	4.89	8.02
2019-06-26	2	B	Wash	1	2	10	Postwash	Floor1	Floor	1	1	0	1.37	4.19
2019-06-26	2	B	Wash	1	2	10	Postwash	Floor1	Floor	1	2	0	1.38	4.13
2019-06-26	2	B	Wash	1	2	10	Postwash	Floor2	Floor	2	1	0	0.92	3.82
2019-06-26	2	B	Wash	1	2	10	Postwash	Floor2	Floor	2	2	0	1.02	3.89
2019-06-26	2	B	Wash	1	2	10	Postwash	Wall	Wall	1	1	0	0	1.28
2019-06-26	2	B	Wash	1	2	10	Postwash	Wall	Wall	1	2	0	0	1.22
2019-06-26	2	B	Wash	1	2	10	Postwash	Feeder	Feeder	1	1	2.76	3.27	5.67
2019-06-26	2	B	Wash	1	2	10	Postwash	Feeder	Feeder	1	2	2.59	3.31	5.73
2019-06-19	2	C	Presoak	2	2	15	Prewash	Floor1	Floor	1	1	0	2.95	5.38
2019-06-19	2	C	Presoak	2	2	15	Prewash	Floor1	Floor	1	2	0	2.88	5.41
2019-06-19	2	C	Presoak	2	2	15	Prewash	Floor2	Floor	2	1	0.35	3.08	5.76
2019-06-19	2	C	Presoak	2	2	15	Prewash	Floor2	Floor	2	2	0.35	3.09	5.55
2019-06-19	2	C	Presoak	2	2	15	Prewash	Wall	Wall	1	1	1.76	2.95	5.27
2019-06-19	2	C	Presoak	2	2	15	Prewash	Wall	Wall	1	2	1.74	2.88	5.32
2019-06-19	2	C	Presoak	2	2	15	Prewash	Feeder	Feeder	1	1	3	5.34	8.26
2019-06-19	2	C	Presoak	2	2	15	Prewash	Feeder	Feeder	1	2	0	5.29	8.29
2019-06-26	2	C	Presoak	2	2	15	Postwash	Floor1	Floor	1	1	1.12	1.07	4.31
2019-06-26	2	C	Presoak	2	2	15	Postwash	Floor1	Floor	1	2	1.09	0.87	4.33
2019-06-26	2	C	Presoak	2	2	15	Postwash	Floor2	Floor	2	1	0.89	1.31	4.11
2019-06-26	2	C	Presoak	2	2	15	Postwash	Floor2	Floor	2	2	0.89	0.59	4.06
2019-06-26	2	C	Presoak	2	2	15	Postwash	Wall	Wall	1	1	0	0	1.59
2019-06-26	2	C	Presoak	2	2	15	Postwash	Wall	Wall	1	2	0	0	1.7
2019-06-26	2	C	Presoak	2	2	15	Postwash	Feeder	Feeder	1	1	4.24	4.15	5.9
2019-06-26	2	C	Presoak	2	2	15	Postwash	Feeder	Feeder	1	2	4.22	4.12	5.88
2019-06-20	2	A	Detergent	3	3	11	Prewash	Floor1	Floor	1	1	0	2.86	5.52
2019-06-20	2	A	Detergent	3	3	11	Prewash	Floor1	Floor	1	2	0	3.08	5.48
2019-06-20	2	A	Detergent	3	3	11	Prewash	Floor2	Floor	2	1	0	2.95	5.48
2019-06-20	2	A	Detergent	3	3	11	Prewash	Floor2	Floor	2	2	0	2.91	5.48
2019-06-20	2	A	Detergent	3	3	11	Prewash	Wall	Wall	1	1	0	2.28	4.85
2019-06-20	2	A	Detergent	3	3	11	Prewash	Wall	Wall	1	2	0	2.25	4.88
2019-06-20	2	A	Detergent	3	3	11	Prewash	Feeder	Feeder	1	1	1	3.34	6.51
2019-06-20	2	A	Detergent	3	3	11	Prewash	Feeder	Feeder	1	2	0	3.15	6.45
2019-06-27	2	A	Detergent	3	3	11	Postwash	Floor1	Floor	1	1	0	0.56	3.24
2019-06-27	2	A	Detergent	3	3	11	Postwash	Floor1	Floor	1	2	0	0.43	3.31
2019-06-27	2	A	Detergent	3	3	11	Postwash	Floor2	Floor	2	1	0	0.58	3.46
2019-06-27	2	A	Detergent	3	3	11	Postwash	Floor2	Floor	2	2	0	0.8	3.45
2019-06-27	2	A	Detergent	3	3	11	Postwash	Wall	Wall	1	1	0	0.28	2.46
2019-06-27	2	A	Detergent	3	3	11	Postwash	Wall	Wall	1	2	0	0.37	2.51
2019-06-27	2	A	Detergent	3	3	11	Postwash	Feeder	Feeder	1	1	2.2	1.74	5.11
2019-06-27	2	A	Detergent	3	3	11	Postwash	Feeder	Feeder	1	2	2.11	1.57	5.09
2019-06-20	2	B	Wash	1	3	9	Prewash	Floor1	Floor	1	1	0.52	2.86	5.85
2019-06-20	2	B	Wash	1	3	9	Prewash	Floor1	Floor	1	2	0	3.08	5.88
2019-06-20	2	B	Wash	1	3	9	Prewash	Floor2	Floor	2	1	0.89	2.95	6.01
2019-06-20	2	B	Wash	1	3	9	Prewash	Floor2	Floor	2	2	1.19	2.91	6.09
2019-06-20	2	B	Wash	1	3	9	Prewash	Wall	Wall	1	1	0.74	2.28	5.71
2019-06-20	2	B	Wash	1	3	9	Prewash	Wall	Wall	1	2	0	2.25	5.59
2019-06-20	2	B	Wash	1	3	9	Prewash	Feeder	Feeder	1	1	3.255	3.34	7.54
2019-06-20	2	B	Wash	1	3	9	Prewash	Feeder	Feeder	1	2	3.301	3.15	7.54
2019-06-27	2	B	Wash	1	3	9	Postwash	Floor1	Floor	1	1	0	1.43	4.22
2019-06-27	2	B	Wash	1	3	9	Postwash	Floor1	Floor	1	2	0	1.31	4.19
2019-06-27	2	B	Wash	1	3	9	Postwash	Floor2	Floor	2	1	0	1.42	4.12
2019-06-27	2	B	Wash	1	3	9	Postwash	Floor2	Floor	2	2	0	1.45	4.08
2019-06-27	2	B	Wash	1	3	9	Postwash	Wall	Wall	1	1	0	0	2.66
2019-06-27	2	B	Wash	1	3	9	Postwash	Wall	Wall	1	2	0	0	2.74
2019-06-27	2	B	Wash	1	3	9	Postwash	Feeder	Feeder	1	1	4.56	3.06	4.59
2019-06-27	2	B	Wash	1	3	9	Postwash	Feeder	Feeder	1	2	4.43	3.11	4.74
2019-06-20	2	C	Presoak	2	3	8	Prewash	Floor1	Floor	1	1	0	3.25	6.2
2019-06-20	2	C	Presoak	2	3	8	Prewash	Floor1	Floor	1	2	0	2.89	6.22
2019-06-20	2	C	Presoak	2	3	8	Prewash	Floor2	Floor	2	1	0.52	3.08	6.18
2019-06-20	2	C	Presoak	2	3	8	Prewash	Floor2	Floor	2	2	0.65	2.94	6.06
2019-06-20	2	C	Presoak	2	3	8	Prewash	Wall	Wall	1	1	0.52	3.2	6
2019-06-20	2	C	Presoak	2	3	8	Prewash	Wall	Wall	1	2	0.05	3.24	5.94
2019-06-20	2	C	Presoak	2	3	8	Prewash	Feeder	Feeder	1	1	.	5.31	8.22
2019-06-20	2	C	Presoak	2	3	8	Prewash	Feeder	Feeder	1	2	.	5.28	8.24
2019-06-27	2	C	Presoak	2	3	8	Postwash	Floor1	Floor	1	1	0	2.4	4.93
2019-06-27	2	C	Presoak	2	3	8	Postwash	Floor1	Floor	1	2	0	2.35	4.94
2019-06-27	2	C	Presoak	2	3	8	Postwash	Floor2	Floor	2	1	0	2.07	4.83
2019-06-27	2	C	Presoak	2	3	8	Postwash	Floor2	Floor	2	2	0	2.12	4.83
2019-06-27	2	C	Presoak	2	3	8	Postwash	Wall	Wall	1	1	0	0	2.42
2019-06-27	2	C	Presoak	2	3	8	Postwash	Wall	Wall	1	2	0	0	2.45
2019-06-27	2	C	Presoak	2	3	8	Postwash	Feeder	Feeder	1	1	4.56	4	6
2019-06-27	2	C	Presoak	2	3	8	Postwash	Feeder	Feeder	1	2	4.43	3.9	5.93
2019-08-12	3	A	Presoak	2	1	12	Prewash	Floor1	Floor	1	1	0.95	3.63	5.82
2019-08-12	3	A	Presoak	2	1	12	Prewash	Floor1	Floor	1	2	0.74	3.59	5.87
2019-08-12	3	A	Presoak	2	1	12	Prewash	Floor2	Floor	2	1	0.65	3.3	5.6
2019-08-12	3	A	Presoak	2	1	12	Prewash	Floor2	Floor	2	2	0.35	3.2	5.57
2019-08-12	3	A	Presoak	2	1	12	Prewash	Wall	Wall	1	1	0.35	2.9	5.25
2019-08-12	3	A	Presoak	2	1	12	Prewash	Wall	Wall	1	2	0.05	2.93	5.27
2019-08-12	3	A	Presoak	2	1	12	Prewash	Feeder	Feeder	1	1	4.89	2.85	7.08
2019-08-12	3	A	Presoak	2	1	12	Prewash	Feeder	Feeder	1	2	4.75	3.08	7.04
2019-08-19	3	A	Presoak	2	1	12	Postwash	Floor1	Floor	1	1	0.89	1.55	4.43
2019-08-19	3	A	Presoak	2	1	12	Postwash	Floor1	Floor	1	2	1.32	1.69	4.46
2019-08-19	3	A	Presoak	2	1	12	Postwash	Floor2	Floor	2	1	1.51	1.93	4.73
2019-08-19	3	A	Presoak	2	1	12	Postwash	Floor2	Floor	2	2	1.43	2.05	4.72
2019-08-19	3	A	Presoak	2	1	12	Postwash	Wall	Wall	1	1	0.35	0.32	3.17
2019-08-19	3	A	Presoak	2	1	12	Postwash	Wall	Wall	1	2	0.65	0.46	3.21
2019-08-19	3	A	Presoak	2	1	12	Postwash	Feeder	Feeder	1	1	3.93	3.34	6.12
2019-08-19	3	A	Presoak	2	1	12	Postwash	Feeder	Feeder	1	2	3.91	3.37	6.14
2019-08-12	3	B	Detergent	3	1	12	Prewash	Floor1	Floor	1	1	0.046	4.14	5.93
2019-08-12	3	B	Detergent	3	1	12	Prewash	Floor1	Floor	1	2	0.046	3.67	5.95
2019-08-12	3	B	Detergent	3	1	12	Prewash	Floor2	Floor	2	1	1.43	3.64	6.42
2019-08-12	3	B	Detergent	3	1	12	Prewash	Floor2	Floor	2	2	1.3	3.73	6.44
2019-08-12	3	B	Detergent	3	1	12	Prewash	Wall	Wall	1	1	1.67	2.89	5.62
2019-08-12	3	B	Detergent	3	1	12	Prewash	Wall	Wall	1	2	1.35	3.37	5.6
2019-08-12	3	B	Detergent	3	1	12	Prewash	Feeder	Feeder	1	1	4.1	4.59	8.12
2019-08-12	3	B	Detergent	3	1	12	Prewash	Feeder	Feeder	1	2	4.09	5.35	8.17
2019-08-19	3	B	Detergent	3	1	12	Postwash	Floor1	Floor	1	1	1.32	1.15	4.64
2019-08-19	3	B	Detergent	3	1	12	Postwash	Floor1	Floor	1	2	1.3	0.98	4.65
2019-08-19	3	B	Detergent	3	1	12	Postwash	Floor2	Floor	2	1	1.99	2.22	4.69
2019-08-19	3	B	Detergent	3	1	12	Postwash	Floor2	Floor	2	2	1.9	2.28	4.69
2019-08-19	3	B	Detergent	3	1	12	Postwash	Wall	Wall	1	1	0.52	0.32	2.97
2019-08-19	3	B	Detergent	3	1	12	Postwash	Wall	Wall	1	2	0.52	0.44	3.05
2019-08-19	3	B	Detergent	3	1	12	Postwash	Feeder	Feeder	1	1	5.207	3.4	6.47
2019-08-19	3	B	Detergent	3	1	12	Postwash	Feeder	Feeder	1	2	5.107	3.53	6.48
2019-08-12	3	C	Wash	1	1	11	Prewash	Floor1	Floor	1	1	1.96	4.04	6.27
2019-08-12	3	C	Wash	1	1	11	Prewash	Floor1	Floor	1	2	1.75	4.04	6.24
2019-08-12	3	C	Wash	1	1	11	Prewash	Floor2	Floor	2	1	1.77	4.03	6.32
2019-08-12	3	C	Wash	1	1	11	Prewash	Floor2	Floor	2	2	1.81	4.2	6.37
2019-08-12	3	C	Wash	1	1	11	Prewash	Wall	Wall	1	1	0.05	4.07	6.41
2019-08-12	3	C	Wash	1	1	11	Prewash	Wall	Wall	1	2	0	4.14	6.4
2019-08-12	3	C	Wash	1	1	11	Prewash	Feeder	Feeder	1	1	4.59	4.42	7.25
2019-08-12	3	C	Wash	1	1	11	Prewash	Feeder	Feeder	1	2	4.7	3.79	7.27
2019-08-19	3	C	Wash	1	1	11	Postwash	Floor1	Floor	1	1	1.461	1.36	4.35
2019-08-19	3	C	Wash	1	1	11	Postwash	Floor1	Floor	1	2	1.537	1.41	4.33
2019-08-19	3	C	Wash	1	1	11	Postwash	Floor2	Floor	2	1	2.727	1.92	4.55
2019-08-19	3	C	Wash	1	1	11	Postwash	Floor2	Floor	2	2	2.699	1.82	4.54
2019-08-19	3	C	Wash	1	1	11	Postwash	Wall	Wall	1	1	0	0.32	2.91
2019-08-19	3	C	Wash	1	1	11	Postwash	Wall	Wall	1	2	0	0.25	2.99
2019-08-19	3	C	Wash	1	1	11	Postwash	Feeder	Feeder	1	1	3.276	3.94	6.69
2019-08-19	3	C	Wash	1	1	11	Postwash	Feeder	Feeder	1	2	3.25	4.04	6.69
2019-08-13	3	A	Presoak	2	2	13	Prewash	Floor1	Floor	1	1	0	2.74	5.86
2019-08-13	3	A	Presoak	2	2	13	Prewash	Floor1	Floor	1	2	0	0	5.73
2019-08-13	3	A	Presoak	2	2	13	Prewash	Floor2	Floor	2	1	2.173	1.05	5.84
2019-08-13	3	A	Presoak	2	2	13	Prewash	Floor2	Floor	2	2	2.195	1.35	5.78
2019-08-13	3	A	Presoak	2	2	13	Prewash	Wall	Wall	1	1	0	2.7	5.85
2019-08-13	3	A	Presoak	2	2	13	Prewash	Wall	Wall	1	2	0	3.04	5.9
2019-08-13	3	A	Presoak	2	2	13	Prewash	Feeder	Feeder	1	1	5	2.48	7.38
2019-08-13	3	A	Presoak	2	2	13	Prewash	Feeder	Feeder	1	2	5.053	2.6	7.4
2019-08-20	3	A	Presoak	2	2	13	Postwash	Floor1	Floor	1	1	1.43	1.577	4.57
2019-08-20	3	A	Presoak	2	2	13	Postwash	Floor1	Floor	1	2	1.44	1.679	4.6
2019-08-20	3	A	Presoak	2	2	13	Postwash	Floor2	Floor	2	1	1.32	1.501	4.42
2019-08-20	3	A	Presoak	2	2	13	Postwash	Floor2	Floor	2	2	1.25	1.477	4.4
2019-08-20	3	A	Presoak	2	2	13	Postwash	Wall	Wall	1	1	0	0.192	3.21
2019-08-20	3	A	Presoak	2	2	13	Postwash	Wall	Wall	1	2	0	0.25	3.18
2019-08-20	3	A	Presoak	2	2	13	Postwash	Feeder	Feeder	1	1	4.79	2.959	6.49
2019-08-20	3	A	Presoak	2	2	13	Postwash	Feeder	Feeder	1	2	4.84	3.029	6.5
2019-08-13	3	B	Detergent	3	2	12	Prewash	Floor1	Floor	1	1	0	2.69	5.94
2019-08-13	3	B	Detergent	3	2	12	Prewash	Floor1	Floor	1	2	0.05	1.65	5.9
2019-08-13	3	B	Detergent	3	2	12	Prewash	Floor2	Floor	2	1	2.73	2.3	5.9
2019-08-13	3	B	Detergent	3	2	12	Prewash	Floor2	Floor	2	2	3.16	2.22	5.91
2019-08-13	3	B	Detergent	3	2	12	Prewash	Wall	Wall	1	1	0.05	2.43	6.06
2019-08-13	3	B	Detergent	3	2	12	Prewash	Wall	Wall	1	2	0	2.54	6.1
2019-08-13	3	B	Detergent	3	2	12	Prewash	Feeder	Feeder	1	1	4.85	4	8.14
2019-08-13	3	B	Detergent	3	2	12	Prewash	Feeder	Feeder	1	2	4.94	4.08	8.08
2019-08-20	3	B	Detergent	3	2	12	Postwash	Floor1	Floor	1	1	2.03	1.27	4.27
2019-08-20	3	B	Detergent	3	2	12	Postwash	Floor1	Floor	1	2	2.09	1.29	4.32
2019-08-20	3	B	Detergent	3	2	12	Postwash	Floor2	Floor	2	1	1.19	1.29	4.08
2019-08-20	3	B	Detergent	3	2	12	Postwash	Floor2	Floor	2	2	1.43	1.33	4.14
2019-08-20	3	B	Detergent	3	2	12	Postwash	Wall	Wall	1	1	2.29	0.61	3.49
2019-08-20	3	B	Detergent	3	2	12	Postwash	Wall	Wall	1	2	2.33	0.56	3.49
2019-08-20	3	B	Detergent	3	2	12	Postwash	Feeder	Feeder	1	1	4.11	2.66	5.7
2019-08-20	3	B	Detergent	3	2	12	Postwash	Feeder	Feeder	1	2	4.14	2.6	5.62
2019-08-13	3	C	Wash	1	2	9	Prewash	Floor1	Floor	1	1	1.46	1.35	6.33
2019-08-13	3	C	Wash	1	2	9	Prewash	Floor1	Floor	1	2	1.52	2.12	6.33
2019-08-13	3	C	Wash	1	2	9	Prewash	Floor2	Floor	2	1	1.87	1.35	6.24
2019-08-13	3	C	Wash	1	2	9	Prewash	Floor2	Floor	2	2	1.74	2.97	6.2
2019-08-13	3	C	Wash	1	2	9	Prewash	Wall	Wall	1	1	1.05	1.05	6.07
2019-08-13	3	C	Wash	1	2	9	Prewash	Wall	Wall	1	2	0.89	1.05	6.09
2019-08-13	3	C	Wash	1	2	9	Prewash	Feeder	Feeder	1	1	4.76	3.2	7.71
2019-08-13	3	C	Wash	1	2	9	Prewash	Feeder	Feeder	1	2	4.95	3.23	7.83
2019-08-20	3	C	Wash	1	2	9	Postwash	Floor1	Floor	1	1	1.35	1.45	4.28
2019-08-20	3	C	Wash	1	2	9	Postwash	Floor1	Floor	1	2	1.35	1.46	4.22
2019-08-20	3	C	Wash	1	2	9	Postwash	Floor2	Floor	2	1	0.05	1.09	4.02
2019-08-20	3	C	Wash	1	2	9	Postwash	Floor2	Floor	2	2	0	1.09	4.01
2019-08-20	3	C	Wash	1	2	9	Postwash	Wall	Wall	1	1	0.82	0.48	2.82
2019-08-20	3	C	Wash	1	2	9	Postwash	Wall	Wall	1	2	0.74	0.19	2.88
2019-08-20	3	C	Wash	1	2	9	Postwash	Feeder	Feeder	1	1	4.94	3.35	6.55
2019-08-20	3	C	Wash	1	2	9	Postwash	Feeder	Feeder	1	2	4.93	3.38	6.52
2019-08-14	3	A	Presoak	2	3	11	Prewash	Floor1	Floor	1	1	0.52	2.97	5.72
2019-08-14	3	A	Presoak	2	3	11	Prewash	Floor1	Floor	1	2	0.65	3.23	5.63
2019-08-14	3	A	Presoak	2	3	11	Prewash	Floor2	Floor	2	1	0.046	2.83	5.63
2019-08-14	3	A	Presoak	2	3	11	Prewash	Floor2	Floor	2	2	0	3.61	5.63
2019-08-14	3	A	Presoak	2	3	11	Prewash	Wall	Wall	1	1	0.046	3.16	5.34
2019-08-14	3	A	Presoak	2	3	11	Prewash	Wall	Wall	1	2	0	2.54	5.34
2019-08-14	3	A	Presoak	2	3	11	Prewash	Feeder	Feeder	1	1	4.06	4.07	7.43
2019-08-14	3	A	Presoak	2	3	11	Prewash	Feeder	Feeder	1	2	4.06	4.11	7.41
2019-08-21	3	A	Presoak	2	3	11	Postwash	Floor1	Floor	1	1	1.09	1.156	4.58
2019-08-21	3	A	Presoak	2	3	11	Postwash	Floor1	Floor	1	2	1.16	1.189	4.56
2019-08-21	3	A	Presoak	2	3	11	Postwash	Floor2	Floor	2	1	0.95	1.276	4.51
2019-08-21	3	A	Presoak	2	3	11	Postwash	Floor2	Floor	2	2	1.05	1.213	4.49
2019-08-21	3	A	Presoak	2	3	11	Postwash	Wall	Wall	1	1	0	0.778	3.46
2019-08-21	3	A	Presoak	2	3	11	Postwash	Wall	Wall	1	2	0.35	0.845	3.48
2019-08-21	3	A	Presoak	2	3	11	Postwash	Feeder	Feeder	1	1	3.38	2.875	5.71
2019-08-21	3	A	Presoak	2	3	11	Postwash	Feeder	Feeder	1	2	3.54	2.519	5.81
2019-08-14	3	B	Detergent	3	3	12	Prewash	Floor1	Floor	1	1	1.192	3.13	5.6
2019-08-14	3	B	Detergent	3	3	12	Prewash	Floor1	Floor	1	2	1.16	3.55	5.65
2019-08-14	3	B	Detergent	3	3	12	Prewash	Floor2	Floor	2	1	1.802	3.55	5.9
2019-08-14	3	B	Detergent	3	3	12	Prewash	Floor2	Floor	2	2	1.51	3.32	5.88
2019-08-14	3	B	Detergent	3	3	12	Prewash	Wall	Wall	1	1	0.89	2.3	5.51
2019-08-14	3	B	Detergent	3	3	12	Prewash	Wall	Wall	1	2	1.28	2.12	5.53
2019-08-14	3	B	Detergent	3	3	12	Prewash	Feeder	Feeder	1	1	5.28	5.22	8.13
2019-08-14	3	B	Detergent	3	3	12	Prewash	Feeder	Feeder	1	2	5.32	5.14	8.19
2019-08-21	3	B	Detergent	3	3	12	Postwash	Floor1	Floor	1	1	1.71	1.05	4.09
2019-08-21	3	B	Detergent	3	3	12	Postwash	Floor1	Floor	1	2	1.58	1.12	4.08
2019-08-21	3	B	Detergent	3	3	12	Postwash	Floor2	Floor	2	1	1.95	1.71	4.5
2019-08-21	3	B	Detergent	3	3	12	Postwash	Floor2	Floor	2	2	1.96	1.76	4.47
2019-08-21	3	B	Detergent	3	3	12	Postwash	Wall	Wall	1	1	0	0.79	3.52
2019-08-21	3	B	Detergent	3	3	12	Postwash	Wall	Wall	1	2	0	0.91	3.57
2019-08-21	3	B	Detergent	3	3	12	Postwash	Feeder	Feeder	1	1	2.86	3.38	6.4
2019-08-21	3	B	Detergent	3	3	12	Postwash	Feeder	Feeder	1	2	2.85	3.34	6.44
2019-08-14	3	C	Wash	1	3	13	Prewash	Floor1	Floor	1	1	0.05	3.16	5.84
2019-08-14	3	C	Wash	1	3	13	Prewash	Floor1	Floor	1	2	0.35	3.61	5.88
2019-08-14	3	C	Wash	1	3	13	Prewash	Floor2	Floor	2	1	0.82	3.3	6.03
2019-08-14	3	C	Wash	1	3	13	Prewash	Floor2	Floor	2	2	1.05	3.71	6.08
2019-08-14	3	C	Wash	1	3	13	Prewash	Wall	Wall	1	1	1.84	2.28	5.37
2019-08-14	3	C	Wash	1	3	13	Prewash	Wall	Wall	1	2	1.93	2.16	5.39
2019-08-14	3	C	Wash	1	3	13	Prewash	Feeder	Feeder	1	1	5.05	5.41	8.58
2019-08-14	3	C	Wash	1	3	13	Prewash	Feeder	Feeder	1	2	5.03	4.78	8.58
2019-08-21	3	C	Wash	1	3	13	Postwash	Floor1	Floor	1	1	3.05	1.48	4.68
2019-08-21	3	C	Wash	1	3	13	Postwash	Floor1	Floor	1	2	3.09	1.77	4.69
2019-08-21	3	C	Wash	1	3	13	Postwash	Floor2	Floor	2	1	1.74	1.46	4.73
2019-08-21	3	C	Wash	1	3	13	Postwash	Floor2	Floor	2	2	1.84	1.44	4.69
2019-08-21	3	C	Wash	1	3	13	Postwash	Wall	Wall	1	1	0.05	0	3.84
2019-08-21	3	C	Wash	1	3	13	Postwash	Wall	Wall	1	2	0.05	0	3.73
2019-08-21	3	C	Wash	1	3	13	Postwash	Feeder	Feeder	1	1	.	3.34	6.45
2019-08-21	3	C	Wash	1	3	13	Postwash	Feeder	Feeder	1	2	.	3.3	6.41
